# Supplementary material for: The Clinical Presentation of Puumala Hantavirus Induced Hemorrhagic Fever with Renal Syndrome Is Related to Plasma Glucose Concentration
Source: Viruses. 2021 Jun 20;13(6):1177. doi: 10.3390/v13061177 (PMC8235586; doi:10.3390/v13061177)
Supplement: Supplementary file 1 [file viruses-13-01177-s001.zip]

Archive with 1 entries (1 files):
- viruses-1237155-supplementary.pdf
